# Supplementary material for: Development and Validation of an Interpretable Machine Learning Model Based on Routine Blood Biomarkers: For Predicting Age-Related Hearing Loss
Source: Diagnostics (Basel). 2026 Jun 29;16(13):2025. doi: 10.3390/diagnostics16132025 (PMC13360200; doi:10.3390/diagnostics16132025)
Supplement: Supplementary file 1 [file diagnostics-16-02025-s001.zip]

Archive with 4 entries (4 files):
- geoML15.model.R
- R-shap.r
- README.pdf
- refer.ML.R
