# Supplementary material for: Development and Validation of an Interpretable Machine Learning Model Based on Routine Blood Biomarkers: For Predicting Age-Related Hearing Loss
Source: Diagnostics (Basel). 2026 Jun 29;16(13):2025. doi: 10.3390/diagnostics16132025 (PMC13360200; doi:10.3390/diagnostics16132025)
Supplement: Supplementary file 1 [file diagnostics-16-02025-s001.zip › geoML15.model.R]

#install.packages(c("seqinr", "plyr", "openxlsx", "randomForestSRC", "glmnet", "RColorBrewer"))
#install.packages(c("ade4", "plsRcox", "superpc", "gbm", "plsRglm", "BART", "snowfall"))
#install.packages(c("caret", "mboost", "e1071", "BART", "MASS", "pROC", "xgboost"))

#if (!require("BiocManager", quietly = TRUE))
#    install.packages("BiocManager")
#BiocManager::install("mixOmics")
#BiocManager::install("survcomp")
#BiocManager::install("ComplexHeatmap")


#ÒýÓÃ°ü
library(openxlsx)
library(seqinr)
library(plyr)
library(randomForestSRC)
library(glmnet)
library(plsRglm)
library(gbm)
library(caret)
library(mboost)
library(e1071)
library(BART)
library(MASS)
library(snowfall)
library(xgboost)
library(ComplexHeatmap)
library(RColorBrewer)
library(pROC)


#ÉèÖÃ¹¤×÷Ä¿Â¼
setwd("C:\\Users\\lexb\\Desktop\\geoML\\15.ML")
source("refer.ML.R")

#¶ÁÈ¡ÑµÁ·×éµÄÊý¾ÝÎÄ¼þ
Train_data <- read.table("data.train.txt", header = T, sep = "\t", check.names=F, row.names=1, stringsAsFactors=F)
Train_expr=Train_data[,1:(ncol(Train_data)-1),drop=F]
Train_class=Train_data[,ncol(Train_data),drop=F]

#¶ÁÈ¡ÑéÖ¤×éµÄÊý¾ÝÎÄ¼þ
Test_data <- read.table("data.test.txt", header=T, sep="\t", check.names=F, row.names=1, stringsAsFactors = F)
Test_expr=Test_data[,1:(ncol(Test_data)-1),drop=F]
Test_class=Test_data[,ncol(Test_data),drop=F]
Test_class$Cohort=gsub("(.*)\\_(.*)\\_(.*)", "\\1", row.names(Test_class))
Test_class=Test_class[,c("Cohort", "Type")]

#»ñÈ¡ÑµÁ·×éºÍÑéÖ¤×éµÄ½»¼¯»ùÒò
comgene <- intersect(colnames(Train_expr), colnames(Test_expr))
Train_expr <- as.matrix(Train_expr[,comgene])
Test_expr <- as.matrix(Test_expr[,comgene])
Train_set = scaleData(data=Train_expr, centerFlags=T, scaleFlags=T) 
names(x = split(as.data.frame(Test_expr), f = Test_class$Cohort))
Test_set = scaleData(data = Test_expr, cohort = Test_class$Cohort, centerFlags = T, scaleFlags = T)

#¶ÁÈ¡»úÆ÷Ñ§Ï°·½·¨µÄÎÄ¼þ
methodRT <- read.table("refer.methodLists.txt", header=T, sep="\t", check.names=F)
methods=methodRT$Model
methods <- gsub("-| ", "", methods)


#×¼±¸»úÆ÷Ñ§Ï°Ä£ÐÍµÄ²ÎÊý
classVar = "Type"         #ÉèÖÃ·ÖÀàµÄ±äÁ¿Ãû
min.selected.var = 5      #»ùÒòÊýÄ¿µÄãÐÖµ
Variable = colnames(Train_set)
preTrain.method =  strsplit(methods, "\\+")
preTrain.method = lapply(preTrain.method, function(x) rev(x)[-1])
preTrain.method = unique(unlist(preTrain.method))


######################¸ù¾ÝÑµÁ·×éÊý¾Ý¹¹½¨»úÆ÷Ñ§Ï°Ä£ÐÍ######################
#¸ù¾ÝÄ£ÐÍ×éºÏµÚÒ»ÖÖ»úÆ÷Ñ§Ï°·½·¨É¸Ñ¡±äÁ¿
preTrain.var <- list()       #ÓÃÓÚ±£´æ¸÷Ëã·¨É¸Ñ¡µÄ±äÁ¿
set.seed(seed = 123)         #ÉèÖÃÖÖ×Ó
for (method in preTrain.method){
  preTrain.var[[method]] = RunML(method = method,              #»úÆ÷Ñ§Ï°·½·¨
                                 Train_set = Train_set,        #ÑµÁ·×éµÄ»ùÒò±í´ïÊý¾Ý
                                 Train_label = Train_class,    #ÑµÁ·×éµÄ·ÖÀàÊý¾Ý
                                 mode = "Variable",            #Ñ¡ÔñÔËÐÐÄ£Ê½(É¸Ñ¡±äÁ¿)
                                 classVar = classVar)
}
preTrain.var[["simple"]] <- colnames(Train_set)

#¸ù¾ÝÄ£ÐÍ×éºÏµÚ¶þÖÖ»úÆ÷Ñ§Ï°·½·¨¹¹½¨Ä£ÐÍ
model <- list()            #³õÊ¼»¯Ä£ÐÍ½á¹ûÁÐ±í
set.seed(seed = 123)       #ÉèÖÃÖÖ×Ó
Train_set_bk = Train_set
for (method in methods){
  cat(match(method, methods), ":", method, "\n")
  method_name = method
  method <- strsplit(method, "\\+")[[1]]
  if (length(method) == 1) method <- c("simple", method)
  Variable = preTrain.var[[method[1]]]
  Train_set = Train_set_bk[, Variable]
  Train_label = Train_class
  model[[method_name]] <- RunML(method = method[2],           #»úÆ÷Ñ§Ï°·½·¨
                                Train_set = Train_set,        #ÑµÁ·×éµÄ»ùÒò±í´ïÊý¾Ý
                                Train_label = Train_label,    #ÑµÁ·×éµÄ·ÖÀàÊý¾Ý
                                mode = "Model",               #Ñ¡ÔñÔËÐÐÄ£Ê½(¹¹½¨Ä£ÐÍ)
                                classVar = classVar)
  
  #Èç¹ûÄ³ÖÖ»úÆ÷Ñ§Ï°·½·¨É¸Ñ¡³öµÄ±äÁ¿Ð¡ÓÚãÐÖµ£¬Ôò¸Ã·½·¨½á¹ûÎª¿Õ
  if(length(ExtractVar(model[[method_name]])) <= min.selected.var) {
    model[[method_name]] <- NULL
  }
}
Train_set = Train_set_bk; rm(Train_set_bk)
#±£´æËùÓÐ»úÆ÷Ñ§Ï°Ä£ÐÍµÄ½á¹û
saveRDS(model, "model.MLmodel.rds")

#¹¹½¨¶à±äÁ¿Âß¼­»Ø¹éÄ£ÐÍ
FinalModel <- c("panML", "multiLogistic")[2]
if (FinalModel == "multiLogistic"){
  logisticmodel <- lapply(model, function(fit){    #¸ù¾ÝÂß¼­»Ø¹éÄ£ÐÍ¼ÆËãÃ¿¸öÑù±¾µÄ·ÖÀà¸ÅÂÊ
    tmp <- glm(formula = Train_class[[classVar]] ~ .,
               family = "binomial", 
               data = as.data.frame(Train_set[, ExtractVar(fit)]))
    tmp$subFeature <- ExtractVar(fit)
    return(tmp)
  })
}
#±£´æ×îÖÕÒÔ¶à±äÁ¿Âß¼­»Ø¹éÄ£ÐÍ
saveRDS(logisticmodel, "model.logisticmodel.rds")


#¸ù¾Ý»ùÒò±í´ïÁ¿¼ÆËãÃ¿¸öÑù±¾µÄ·ÖÀàµÃ·Ö
model <- readRDS("model.MLmodel.rds")            #Ê¹ÓÃ¸÷¸ö»úÆ÷Ñ§Ï°Ä£ÐÍµÄÏßÐÔ×éºÏº¯Êý¼ÆËãµÃ·Ö
#model <- readRDS("model.logisticmodel.rds")     #Ê¹ÓÃ¶à±äÁ¿Âß¼­»Ø¹éÄ£ÐÍ¼ÆËãµÃ·Ö
methodsValid <- names(model)                     #¸ù¾ÝÌØÕ÷»ùÒòÊýÄ¿ÌáÈ¡ÓÐÐ§µÄÄ£ÐÍ
#¸ù¾Ý»ùÒò±í´ïÁ¿Ô¤²âÑù±¾µÄ·çÏÕµÃ·Ö
RS_list <- list()
for (method in methodsValid){
  RS_list[[method]] <- CalPredictScore(fit = model[[method]], new_data = rbind.data.frame(Train_set,Test_set))
}
riskTab=as.data.frame(t(do.call(rbind, RS_list)))
riskTab=cbind(id=row.names(riskTab), riskTab)
write.table(riskTab, "model.riskMatrix.txt", sep="\t", row.names=F, quote=F)

#¸ù¾Ý»ùÒò±í´ïÁ¿Ô¤²âÑùÆ·µÄ·ÖÀà
Class_list <- list()
for (method in methodsValid){
  Class_list[[method]] <- PredictClass(fit = model[[method]], new_data = rbind.data.frame(Train_set,Test_set))
}
Class_mat <- as.data.frame(t(do.call(rbind, Class_list)))
#Class_mat <- cbind.data.frame(Test_class, Class_mat[rownames(Class_mat),]) # ÈôÒªºÏ²¢²âÊÔ¼¯±¾ÉíµÄÑù±¾ÐÅÏ¢ÎÄ¼þ¿ÉÔËÐÐ´ËÐÐ
classTab=cbind(id=row.names(Class_mat), Class_mat)
write.table(classTab, "model.classMatrix.txt", sep="\t", row.names=F, quote=F)

#ÌáÈ¡Ã¿ÖÖ»úÆ÷Ñ§Ï°·½·¨É¸Ñ¡µ½µÄ±äÁ¿
fea_list <- list()
for (method in methodsValid) {
  fea_list[[method]] <- ExtractVar(model[[method]])
}
fea_df <- lapply(model, function(fit){
  data.frame(ExtractVar(fit))
})
fea_df <- do.call(rbind, fea_df)
fea_df$algorithm <- gsub("(.+)\\.(.+$)", "\\1", rownames(fea_df))
colnames(fea_df)[1] <- "features"
write.table(fea_df, file="model.genes.txt", sep = "\t", row.names = F, col.names = T, quote = F)

#¼ÆËãÃ¿¸öÄ£ÐÍµÄAUCÖµ
AUC_list <- list()
for (method in methodsValid){
  AUC_list[[method]] <- RunEval(fit = model[[method]],      #»úÆ÷Ñ§Ï°Ä£ÐÍ
                                Test_set = Test_set,        #ÑéÖ¤×éµÄ±í´ïÊý¾Ý
                                Test_label = Test_class,    #ÑéÖ¤×éµÄ·ÖÀàÊý¾Ý
                                Train_set = Train_set,      #ÑµÁ·×éµÄ±í´ïÊý¾Ý
                                Train_label = Train_class,  #ÑµÁ·×éµÄ·ÖÀàÊý¾Ý
                                Train_name = "Train",       #ÑµÁ·×éµÄ±êÇ©
                                cohortVar = "Cohort",       #GEOµÄid
                                classVar = classVar)        #·ÖÀà±äÁ¿
}
AUC_mat <- do.call(rbind, AUC_list)
aucTab=cbind(Method=row.names(AUC_mat), AUC_mat)
write.table(aucTab, "model.AUCmatrix.txt", sep="\t", row.names=F, quote=F)


##############################»æÖÆAUCÈÈÍ¼##############################
#×¼±¸Í¼ÐÎµÄÊý¾Ý
AUC_mat <- read.table("model.AUCmatrix.txt", header=T, sep="\t", check.names=F, row.names=1, stringsAsFactors=F)

#¸ù¾ÝAUCµÄ¾ùÖµ¶Ô»úÆ÷Ñ§Ï°Ä£ÐÍ½øÐÐÅÅÐò
avg_AUC <- apply(AUC_mat, 1, mean)
avg_AUC <- sort(avg_AUC, decreasing = T)
AUC_mat <- AUC_mat[names(avg_AUC),]
#»ñÈ¡×îÓÅÄ£ÐÍ(ÑµÁ·×é+²âÊÔ×éµÄAUC¾ùÖµ×î´ó)
fea_sel <- fea_list[[rownames(AUC_mat)[1]]]
avg_AUC <- as.numeric(format(avg_AUC, digits = 3, nsmall = 3))

#ÉèÖÃÈÈÍ¼×¢ÊÍµÄÑÕÉ«
CohortCol <- brewer.pal(n = ncol(AUC_mat), name = "Paired")
names(CohortCol) <- colnames(AUC_mat)

#»æÖÆÍ¼ÐÎ
cellwidth = 1; cellheight = 0.5
hm <- SimpleHeatmap(Cindex_mat = AUC_mat,       #AUC¾ØÕó
                    avg_Cindex = avg_AUC,       #AUC¾ùÖµ
                    CohortCol = CohortCol,      #Êý¾Ý¼¯µÄÑÕÉ«
                    barCol = "steelblue",       #ÓÒ²àÖù×´Í¼µÄÑÕÉ«
                    cellwidth = cellwidth, cellheight = cellheight,    #ÈÈÍ¼Ã¿¸ö¸ñ×ÓµÄ¿í¶ÈºÍ¸ß¶È
                    cluster_columns = F, cluster_rows = F)      #ÊÇ·ñ¶ÔÊý¾Ý½øÐÐ¾ÛÀà

#Êä³öÈÈÍ¼
pdf(file="model.AUCheatmap.pdf", width=cellwidth * ncol(AUC_mat) + 6, height=cellheight * nrow(AUC_mat) * 0.45)
draw(hm, heatmap_legend_side="right", annotation_legend_side="right")
dev.off()


######ÉúÐÅ×ÔÑ§Íø: https://www.biowolf.cn/
######¿Î³ÌÁ´½Ó1: https://shop119322454.taobao.com
######¿Î³ÌÁ´½Ó2: https://ke.biowolf.cn
######¿Î³ÌÁ´½Ó3: https://ke.biowolf.cn/mobile
######¹â¿¡ÀÏÊ¦ÓÊÏä: seqbio@foxmail.com
######¹â¿¡ÀÏÊ¦Î¢ÐÅ: eduBio
