# Supplementary material for: Development and Validation of an Interpretable Machine Learning Model Based on Routine Blood Biomarkers: For Predicting Age-Related Hearing Loss
Source: Diagnostics (Basel). 2026 Jun 29;16(13):2025. doi: 10.3390/diagnostics16132025 (PMC13360200; doi:10.3390/diagnostics16132025)
Supplement: Supplementary file 1 [file diagnostics-16-02025-s001.zip › R-shap.r]

#install.packages(c("seqinr", "plyr", "openxlsx", "randomForestSRC", "glmnet", "RColorBrewer"))
#install.packages(c("ade4", "plsRcox", "superpc", "gbm", "plsRglm", "BART", "snowfall"))
#install.packages(c("caret", "mboost", "e1071", "BART", "MASS", "pROC", "xgboost"))

#if (!require("BiocManager", quietly = TRUE))
#    install.packages("BiocManager")
#BiocManager::install("mixOmics")
#BiocManager::install("survcomp")
#BiocManager::install("ComplexHeatmap")


#引用包
library(openxlsx)
library(seqinr)
library(plyr)
library(randomForestSRC)
library(glmnet)
library(plsRglm)
library(gbm)
library(caret)
library(mboost)
library(e1071)
library(BART)
library(MASS)
library(snowfall)
library(xgboost)
library(ComplexHeatmap)
library(RColorBrewer)
library(pROC)


#设置工作目录
# setwd("C:\\Users\\lexb\\Desktop\\geoML\\15.ML")
source("refer.ML.R")

#读取训练组的数据文件
Train_data <- read.table("data.train.txt", header = T, sep = "\t", check.names=F, row.names=1, stringsAsFactors=F)
Train_expr=Train_data[,1:(ncol(Train_data)-1),drop=F]
Train_class=Train_data[,ncol(Train_data),drop=F]

#读取验证组的数据文件
Test_data <- read.table("data.test.txt", header=T, sep="\t", check.names=F, row.names=1, stringsAsFactors = F)
Test_expr=Test_data[,1:(ncol(Test_data)-1),drop=F]
Test_class=Test_data[,ncol(Test_data),drop=F]
Test_class$Cohort=gsub("(.*)\\_(.*)\\_(.*)", "\\1", row.names(Test_class))
Test_class=Test_class[,c("Cohort", "Type")]

#获取训练组和验证组的交集基因
comgene <- intersect(colnames(Train_expr), colnames(Test_expr))
Train_expr <- as.matrix(Train_expr[,comgene])
Test_expr <- as.matrix(Test_expr[,comgene])
Train_set = scaleData(data=Train_expr, centerFlags=T, scaleFlags=T) 
names(x = split(as.data.frame(Test_expr), f = Test_class$Cohort))
Test_set = scaleData(data = Test_expr, cohort = Test_class$Cohort, centerFlags = T, scaleFlags = T)

#读取机器学习方法的文件
methodRT <- read.table("refer.methodLists.txt", header=T, sep="\t", check.names=F)
methods=methodRT$Model
methods <- gsub("-| ", "", methods)


#准备机器学习模型的参数
classVar = "Type"         #设置分类的变量名
min.selected.var = 5      #基因数目的阈值
Variable = colnames(Train_set)
preTrain.method =  strsplit(methods, "\\+")
preTrain.method = lapply(preTrain.method, function(x) rev(x)[-1])
preTrain.method = unique(unlist(preTrain.method))

model<- readRDS("model.MLmodel.rds")
model[['glmBoost+GBM']]

pred_fun <- function(model, data) {
  predict(model, data,type='response')
}

cols<-c('HbA1c','glucose','mcv','trig','Ast','albumin','uric_acid','lymph','monopa')

library(kernelshap)
library(ggplot2)
# 计算SHAP值
X<- rbind(as.data.frame(Train_set),as.data.frame(Test_set))
X <- subset(X, select = cols)
# shap <- kernelshap(model[['glmBoost+GBM']], X = X,pred_fun=pred_fun)
set.seed(42)
background_size <- min(100, nrow(X))  # 限制背景数据大小
bg_data <- X[sample(nrow(X), background_size), ]

# 使用减小的背景数据计算SHAP
shap_fast <- kernelshap(
  model[['glmBoost+GBM']], 
  X = X,
  bg_X = bg_data,  # 指定更小的背景数据
  pred_fun = pred_fun,
  exact = FALSE,        # 使用近似方法
  hybrid_degree = 1    # 降低混合度
)

write.csv(X,'X.csv')
write.csv(shap_fast$S,'S.csv')

mean(predict(model[['glmBoost+GBM']], X,type='response'))

## --------------------------------------------------------------------------------------------------------
library(shapviz)
shp <- shapviz(shap_fast)
final_plot<-sv_importance(
  shp,
  kind = "beeswarm",
  max_display = 20,
  alpha = 0.7,
  bee_width = 0.2
) +
theme_minimal() +
  theme(
    plot.title = element_text(hjust = 0.5, size = 30, face = "bold"),
    axis.title.x = element_text(size = 25),
    axis.title.y = element_text(size = 25),
    axis.text.x = element_text(size = 25),
    axis.text.y = element_text(size = 25),
    legend.title = element_text(size = 25),
    legend.text = element_text(size = 25)
  )
print(final_plot)
ggsave("shap_importance.pdf", final_plot, width = 8, height = 10, dpi = 300)


library(tidyr)
library(dplyr)
library(ggplot2)

# 计算各特征的SHAP绝对值均值
importance <- shap_fast$S %>%
  as.data.frame() %>%
  summarise(across(everything(), ~ mean(abs(.)))) %>%
  pivot_longer(
    cols = everything(),
    names_to = "feature",
    values_to = "importance"
  ) %>%
  arrange(desc(importance)) %>%  # 从大到小排序
  mutate(feature = factor(feature, levels = rev(feature)))  # 锁定显示顺序（从上到下递减）

# 生成渐变颜色
custom_colors <- colorRampPalette(c("#4B0082", "#8A2BE2", "#FFA500"))(nrow(importance))

# 绘图
final_plot <- ggplot(importance, aes(x = importance, y = feature, fill = feature)) +
  geom_col(width = 0.6) +
  geom_text(
    aes(label = sprintf("%.3f", importance)),
    hjust = -0.1,
    size = 10,
    color = "black"
  ) +
  scale_x_continuous(expand = expansion(mult = c(0, 0.15))) +
  scale_fill_manual(values = custom_colors, guide = "none") +  # 隐藏图例
  labs(
    title = "SHAP Variable Importance",
    x = "Mean |SHAP Value|",
    y = "Feature"
  ) +
theme_minimal() +
  theme(
    plot.title = element_text(hjust = 0.5, size = 30, face = "bold"),
    axis.title.x = element_text(size = 25),
    axis.title.y = element_text(size = 25),
    axis.text.x = element_text(size = 25),
    axis.text.y = element_text(size = 25),
    legend.title = element_text(size = 25),
    legend.text = element_text(size = 25)
  )
print(final_plot)

# 保存图片
ggsave("shap_importance2.pdf", final_plot, width = 12, height = 10, dpi = 300)

cols<- colnames(X)

library(patchwork)  # 用于拼接多张图
# 创建每个变量的 SHAP 主效应图
plots <- lapply(cols, function(var) {
  sv_dependence(shp, 
                v = var, 
                interactions = FALSE, 
                color_var = NULL,
                alpha = 0.7,             # 点透明度
                size = 2                 # 点大小
               ) +
#     geom_smooth(color = "red", se = FALSE) +  # 添加趋势线
#     ggtitle(paste(" ", var)) +
#     geom_point(color = "blue") +
    theme_minimal() +
  theme(
    plot.title = element_text(hjust = 0.5, size = 16, face = "bold"),
    axis.title.x = element_text(size = 16),
    axis.title.y = element_text(size = 16),
    axis.text.x = element_text(size = 16),
    axis.text.y = element_text(size = 16),
    legend.title = element_text(size = 16),
    legend.text = element_text(size = 16)
  )+
    theme(aspect.ratio = 1)  # 使每个图保持接近正方形比例
})
# 拼接图表
combined_plot <- wrap_plots(plots, ncol = 3)
print(combined_plot)
ggsave("dependence.pdf", combined_plot, width = 15, height = 12, dpi = 300)


library(patchwork)  # 用于拼接多张图
# 创建每个变量的 SHAP 主效应图
plots <- lapply(cols, function(var) {
  sv_dependence(shp, 
                v = var, 
                interactions = FALSE, 
                color_var = 'auto',
                alpha = 0.7,             # 点透明度
                size = 2                 # 点大小
               ) +
#     geom_smooth(color = "red", se = FALSE) +  # 添加趋势线
#     ggtitle(paste(" ", var)) +
#     geom_point(color = "blue") +
    theme_minimal() +
  theme(
    plot.title = element_text(hjust = 0.5, size = 16, face = "bold"),
    axis.title.x = element_text(size = 16),
    axis.title.y = element_text(size = 16),
    axis.text.x = element_text(size = 16),
    axis.text.y = element_text(size = 16),
    legend.title = element_text(size = 16),
    legend.text = element_text(size = 16)
  )+
    theme(aspect.ratio = 1)  # 使每个图保持接近正方形比例
})
# 拼接图表
combined_plot <- wrap_plots(plots, ncol = 3)
print(combined_plot)
ggsave("dependence2.pdf", combined_plot, width = 25, height = 12, dpi = 300)


## --------------------------------------------------------------------------------------------------------
# 绘制瀑布图（单个样本）
final_plot<-sv_waterfall(shp, row_id = 2,max_display = 20) + 
  ggtitle("SHAP Waterfall Plot")+
theme_minimal() +
  theme(
    plot.title = element_text(hjust = 0.5, size = 30, face = "bold"),
    axis.title.x = element_text(size = 25),
    axis.title.y = element_text(size = 25),
    axis.text.x = element_text(size = 25),
    axis.text.y = element_text(size = 25),
    legend.title = element_text(size = 25),
    legend.text = element_text(size = 25)
  )
print(final_plot)
ggsave("Waterfall.pdf", final_plot, width = 12, height = 15, dpi = 300)


## --------------------------------------------------------------------------------------------------------
# 绘制单个样本的Force Plot（例如第一个样本）
final_plot<-sv_force(shp, row_id = 2,max_display = 35) +
  ggtitle("SHAP Force Plot for Sample 2") +
theme_minimal() +
  theme(
    plot.title = element_text(hjust = 0.5, size = 30, face = "bold"),
    axis.title.x = element_text(size = 25),
    axis.title.y = element_text(size = 25),
    axis.text.x = element_text(size = 25),
    axis.text.y = element_text(size = 25),
    legend.title = element_text(size = 25),
    legend.text = element_text(size = 25)
  )
print(final_plot)
ggsave("Force_plot.pdf", final_plot, width = 24, height = 6, dpi = 300)
